# Supplementary material for: Ultrasound-Assisted Preparation of Chitosan Oligosaccharide-Stabilized Thyme Oil-in-Water Nanoemulsions: Enhanced Storage Stability and Antimicrobial Properties
Source: Foods. 2025 Aug 22;14(17):2930. doi: 10.3390/foods14172930 (PMC12428331; doi:10.3390/foods14172930)
Supplement: Supplementary file 1 [file foods-14-02930-s001.zip]

Archive with 1 entries (1 files):
- foods-3813994-supplementary.pdf
